# Supplementary material for: The Importance of Microcoleus vaginatus in Shaping Bacterial Communities Essential for the Development of Cyanobacterial Biological Soil Crusts
Source: Microorganisms. 2026 Feb 27;14(3):542. doi: 10.3390/microorganisms14030542 (PMC13028718; doi:10.3390/microorganisms14030542)
Supplement: Supplementary file 1 [file microorganisms-14-00542-s001.zip]

Archive with 1 entries (1 files):
- microorganisms-4100868-supplementary.pdf
